# Supplementary material for: Determinants of Perceived Comfort: Multi-Dimensional Thinking in Smart Bedding Design
Source: Sensors (Basel). 2024 Jun 21;24(13):4058. doi: 10.3390/s24134058 (PMC11243896; doi:10.3390/s24134058)
Supplement: Supplementary file 1 [file sensors-24-04058-s001.zip]

Archive with 1 entries (1 files):
- sensors-3020023-supplementary.pdf
